# Supplementary material for: Bacterial Indicators Are Ubiquitous Members of Pelagic Microbiome in Anthropogenically Impacted Coastal Ecosystem
Source: Front Microbiol. 2022 Jan 17;12:765091. doi: 10.3389/fmicb.2021.765091 (PMC8801744; doi:10.3389/fmicb.2021.765091)
Supplement: Supplementary file 3 [file Data_Sheet_3.ZIP]

Archive with 22 entries (20 files):
- Supplementary_material_3/
- Supplementary_material_3/Supplementary material 3/
- Supplementary_material_3/Supplementary material 3/opendrift_oceandrift_backprop_z_NS-Marine_2018120411.jpg
- Supplementary_material_3/Supplementary material 3/opendrift_oceandrift_backprop_z_NS-Marine_2019042509.jpg
- Supplementary_material_3/Supplementary material 3/opendrift_oceandrift_backprop_z_NS-Marine_2019061813.jpg
- Supplementary_material_3/Supplementary material 3/opendrift_oceandrift_backprop_z_NS-Marine_2019101511.jpg
- Supplementary_material_3/Supplementary material 3/opendrift_oceandrift_backprop_z_OS-Marine.jpg
- Supplementary_material_3/Supplementary material 3/opendrift_oceandrift_backprop_z_OS-Marine_2018120410.jpg
- Supplementary_material_3/Supplementary material 3/opendrift_oceandrift_backprop_z_OS-Marine_2019042508.jpg
- Supplementary_material_3/Supplementary material 3/opendrift_oceandrift_backprop_z_OS-Marine_2019101509.jpg
- Supplementary_material_3/Supplementary material 3/opendrift_oceandrift_backprop_z_R-Estuary-1_2018120412.jpg
- Supplementary_material_3/Supplementary material 3/opendrift_oceandrift_backprop_z_R-Estuary-1_2019042511.jpg
- Supplementary_material_3/Supplementary material 3/opendrift_oceandrift_backprop_z_R-Estuary-1_2019061813.jpg
- Supplementary_material_3/Supplementary material 3/opendrift_oceandrift_backprop_z_R-Estuary-1_2019101511.jpg
- Supplementary_material_3/Supplementary material 3/opendrift_oceandrift_backprop_z_R-Estuary-2_2018120411.jpg
- Supplementary_material_3/Supplementary material 3/opendrift_oceandrift_backprop_z_R-Estuary-2_2019042510.jpg
- Supplementary_material_3/Supplementary material 3/opendrift_oceandrift_backprop_z_R-Estuary-2_2019061813.jpg
- Supplementary_material_3/Supplementary material 3/opendrift_oceandrift_backprop_z_R-Estuary-2_2019101511.tif
- Supplementary_material_3/Supplementary material 3/opendrift_oceandrift_backprop_z_SM-Outfall_2018120409.jpg
- Supplementary_material_3/Supplementary material 3/opendrift_oceandrift_backprop_z_SM-Outfall_2019042508.jpg
- Supplementary_material_3/Supplementary material 3/opendrift_oceandrift_backprop_z_SM-Outfall_2019061810.jpg
- Supplementary_material_3/Supplementary material 3/opendrift_oceandrift_backprop_z_SM-Outfall_2019101508.jpg
